# Supplementary material for: ZnS–rGO/CNF Free-Standing Anodes for SIBs: Improved Electrochemical Performance at High C-Rate
Source: Nanomaterials (Basel). 2023 Mar 24;13(7):1160. doi: 10.3390/nano13071160 (PMC10097268; doi:10.3390/nano13071160)
Supplement: Supplementary file 1 [file nanomaterials-13-01160-s001.zip]

Archive with 1 entries (1 files):
- nanomaterials-2271415-supplementary.pdf
